# Supplementary material for: Chd7 is indispensable for mammalian brain development through activation of a neuronal differentiation programme
Source: Nat Commun. 2017 Mar 20;8:14758. doi: 10.1038/ncomms14758 (PMC5364396; doi:10.1038/ncomms14758)
Supplement: Supplementary Data 1 — Sheet 1: TPM values of genes downregulated upon loss of Chd7 in GNPs as identified by RNA-seq (corresponding to Figure 2b). Sheet 2: Microarray data showing the list of genes that are downregulated upon loss of Chd7 and inhibition of Top2b in CGNs (corresponding to Figure 6c). [file ncomms14758-s2.xlsx]

## Sheet: Gene list for Fig. 2b
Gene name	Average Chd7_WT	Average Chd7_Het.	Average Chd7_Hom.
Alcam	58.2806	40.2902	27.6883
Bai3	40.8583	29.3368	22.765
Bmp5	8.85415	4.99797	2.44742
Cbln1	177.725	160.079	131.567
Dmrta1	7.74141	3.64398	1.87809
Gap43	397.104	338.445	215.659
Gm15723	15.0832	10.7747	6.4298
Gm16169	17.8759	9.28909	3.99308
Gprin3	19.4103	14.892	8.53745
Grik2	89.7227	64.6946	44.0297
Hmgcr	166.552	147.337	125.372
Hs3st5	14.1185	8.84137	5.77278
Neurod6	36.459	21.2552	10.4753
Nkain3	9.32733	6.72184	4.52106
Pdgfc	19.5601	14.6396	9.53358
Ppfia2	48.4055	39.6333	30.3067
Sept4	255.8	194.932	108.152
Tunar	4.51118	3.17412	1.91479
Apbb1ip	8.16049	5.61846	4.38091
Coro2a	5.69534	3.68156	2.82343
Gm2694	122.245	105.157	86.65
Gria4	63.3589	48.5801	40.8686
Mpv17l2	69.7736	58.9142	46.6534
Pik3cd	14.9995	12.9319	9.27057
Serinc2	44.598	38.5681	29.1994
Slc25a12	64.3924	57.7337	50.195
Syp	193.551	172.196	135.929
A730046J19Rik	6.53966	3.33063	0.702938
Abcd2	20.3998	17.1608	14.8668
Cadps2	181.139	129.481	53.5546
Dach1	40.5412	30.6252	23.964
Gpm6a	612.216	508.825	334.847
Grm1	15.2985	10.7376	7.38541
Kcnd2	20.9081	13.8283	7.11892
Kcnh8	3.2636	2.8438	2.31006
Kcnj3	68.4315	57.2474	38.9337
Ndst3	100.873	75.3649	40.8151
Pcsk2	13.7314	12.0162	8.44648
Plcl1	20.042	14.6238	11.1835
Reln	288.036	207.679	150.921
Slitrk5	26.6093	24.0451	15.2992
St18	197.876	156.888	113.053
Syndig1	9.58069	7.54457	5.04143
Tex16	2.50073	1.77703	0.913152
Syt1	29.5647	22.0677	19.0812
Dtna	15.3648	12.5901	10.5029
Prkcg	1.76957	1.06946	0.74239
PRKCG	1.76957	1.06946	0.74239
Snca	56.3919	32.5059	25.1381
RP23-19M11.1	7.91512	5.28267	2.54904
Flt3	1.2503	0.924469	0.474496
Gm684	2.97715	2.41359	1.62799
Gpm6b	398.217	357.766	300.675
Hmgcs1	287.411	244.763	185.759
Mndal	118.914	86.0577	56.2078
Nova1	56.6738	49.3395	36.9425
Nrcam	82.3179	74.5815	58.655
Nrxn1	105.638	94.7436	79.3477
Slc8a1	16.8967	14.5234	12.671
Zdhhc23	2.447	1.43022	0.664265
Jakmip2	48.4238	45.263	41.6689
Arhgap20	16.627	12.929	10.7156
Dusp8	65.9938	49.4323	43.7917
Gm17195	3.28155	4.10895	2.43383
Slc6a15	45.0759	40.7118	36.4499
Gm4986	1.92067	0.742284	0.10443
4930471C04Rik	0.813867	0.524395	0.177363
4933403O08Rik	2.23731	1.66482	0.998537
Barhl2	63.19	55.3524	44.7311
Casp3	152.25	145.941	133.343
Cystm1	15.1708	13.6689	10.4531
Diras2	37.2559	30.7071	22.1603
Gng2	241.563	222.879	191.624
Hcn1	17.6504	12.1341	6.5607
Hs6st3	17.5666	14.2128	11.3471
Ifi203	66.9838	53.4816	33.5573
Lurap1l	18.5088	16.4937	10.6417
Nefl	28.0283	24.0637	14.4037
Pak7	26.2258	23.2638	19.668
Pcsk5	5.6229	4.72133	3.40104
Plcb1	34.0412	30.9621	24.4589
Rltpr	36.7203	31.4097	23.0728
Rwdd3	39.0658	32.3456	19.1292
Skap2	10.2987	8.12727	5.8558
Tex14	40.1524	28.6905	15.3271
Tfdp2	109.082	93.5326	75.4391
2010107G23Rik	24.7592	20.6068	18.0922
Amph	55.1553	49.7286	46.0685
Emb	10.9866	9.88694	8.33085
Fdps	138.261	124.085	104.398
Mgst3	32.0248	28.6755	24.363
Pou2af1	1.37526	1.04482	0.711829
Ptprk	27.6198	21.6005	18.2407
Epha7	10.6948	8.43733	7.48408
Cntn6	5.5071	4.12271	2.91437
Epha3	9.57484	4.936	3.85231
Gm9887	3.16134	1.72123	2.00166
Ttc9	12.8085	10.5819	9.86743
Panx2	2.23558	1.15934	1.41983
Dlg2	42.8111	38.8911	27.9985
Fam213b	81.8693	72.2034	57.2549
Gm26794	7.20798	6.31883	4.7645
Gm3510	11.3674	9.72642	6.64287
Idh1	152.565	139.56	119.287
Igsf11	12.667	10.9781	8.09308
Ldhb	197.774	182.227	155.339
Nptxr	37.7922	32.0738	21.2877
Rnf148	1.35116	0.761343	0.319651
Stmn2	616.609	573.404	430.734
Vegfc	8.68502	7.13135	4.46302
Epha6	1.3906	0.626517	0.498975
Foxred1	39.7732	36.3292	34.0649
Mtmr7	19.3493	15.8777	14.94
Pi4k2b	13.7947	10.6529	9.3694
Col9a1	7.39376	5.83206	3.77899
Efcab6	3.95778	2.95641	2.07159
Flrt3	24.4641	19.0911	15.4286
Rnf133	1.34321	0.610918	0.151355
RP24-150D10.1	13.1521	8.97556	4.93472
Osr2	0.465177	0.145637	0.036422
4930551O13Rik	2.22402	1.53538	0.917044
A830010M20Rik	41.9547	33.5363	28.6391
B3galt2	28.1564	21.7107	14.4399
Cacna2d1	75.1045	59.6272	47.5273
Gm15795	2.35123	1.47682	0.980784
Nrg1	3.67891	2.69931	2.03265
Thrb	1.46793	1.21714	0.998542
Vstm2l	4.25197	2.65846	1.92252
Galntl6	0.95444	0.576566	0.501476
Gm16111	59.1511	32.1239	25.2273
Pcp4	58.0277	25.3874	17.8425
Spire2	12.767	10.7683	10.2169
Gm26541	3.14325	2.40082	2.54717
Igsf10	24.1011	21.2992	18.3444
Unc13c	1.80379	1.12887	0.755014
4833424O15Rik	16.0512	11.9257	10.5107
A430106G13Rik	4.39426	1.86235	1.13621
Gm1818	1.13573	1.49775	0.653441
Gm3985	0.84759	0.681921	0.362086
H2-Q7	14.1408	12.83	11.1676
Pard6a	35.1189	32.6483	26.3109
Peli2	134.688	127.755	95.655
Ptn	527.892	464.005	341.96
Sema3a	4.61414	2.9524	2.31776
Tubb2b	1725.24	1604.6	1380.97
Zfp775	7.25703	6.53706	6.01227
BC022687	5.91666	5.32555	5.09455
Csrnp3	34.5874	26.2113	25.7595
Rac3	24.5573	19.7693	18.5117
Spata2l	2.08935	1.59679	1.47589
Spryd3	24.4169	20.8302	18.634

## Sheet: Gene list for Fig. 6c
Gene name	Average Chd7_WT	Average Chd7_Mutant	Average DMSO	Average ICRF-193	Average CGNs	Average GNPs
Car3	409.734	112.083	393.66	117.571	319.23	202.396
Galntl6	341.927	103.381	305.495	115.546	306.285	124.07
Sorcs1	363.227	110.842	329.502	103.07	306.018	137.047
Il1rapl1	228.418	75.8736	213.106	74.8294	203.481	90.2197
Ptprk	608.905	231.193	576.877	226.592	537.127	281.239
Dach1	1037.44	401.835	1053.31	454.912	889.369	585.488
Fstl5	771.941	304.135	685.938	316.185	703.82	345.209
Epha3	972.218	383.524	857.386	436.211	877.067	422.801
Sema3d	1966.52	799.169	1847.03	999.867	1978.54	817.518
Rbfox1	1745.76	716.786	1615.38	689.193	1577.93	798.655
Hcn1	482.131	200.737	443.449	213.105	438.334	220.709
Cadm2	1277.55	539.816	1270.11	434.877	1231.11	518.908
Edil3	620.909	264.373	597.235	295.351	576.654	304.716
Rwdd3	1095.09	466.277	961.905	651.309	1093.35	514.619
Lrp1b	74.6265	31.8156	70.4217	29.7621	65.7065	34.1916
Kcnd2	6601.3	2814.81	6181	2662.99	5974.32	2969.28
Grik2	1387.07	605.879	1403.47	464.172	1310.2	636.061
Cdh10	3244.76	1429.62	3067.95	1739.86	3295	1424.9
Kctd8	543.266	240.178	519.465	247.978	484.068	272.762
Syt1	2977.07	1323.69	2607.63	1421.29	2848.43	1306.76
Kcnj3	2216.8	1013.65	1930.42	1108.42	1878.24	1180.27
Gria3	798.176	367.42	808.548	331.287	800.068	344.532
Pcdh7	650.251	301.358	611.64	275.688	621.517	283.323
Fign	306.401	142.7	293.283	179.413	301.641	153.345
Lgr5	408.514	190.543	360.014	214.105	373.195	208.014
Cadps2	20576.4	9624.55	20815.1	8891.25	20001.1	10029.5
Pcdh9	1289.78	603.567	1290.63	491.147	1224.92	588.837
Ifi203	1104.6	523.695	1093.33	568.232	1092.3	523.321
Odz1	1562.45	743.228	1493.34	590.217	1477.04	693.566
Lhfp	3970.12	1911.6	3796.67	1822.72	3852.49	1803.48
Trhde	1252.29	612.581	1131.61	682.444	1115.94	667.422
Lphn3	595.733	291.603	601.105	228.645	580.743	272.124
Cerkl	123.81	61.0263	139.208	55.3646	137.476	52.5145
Nav3	1409.75	698.473	1383.88	626.371	1298.83	709.721
Mndal	4510.9	2285.96	4477.73	2446.76	4610.11	2337.29
Gm29514	214.015	108.537	213.687	117.143	223.679	98.2059
Unc5c	4254.2	2157.71	4177.1	1708.48	4159.36	1961.22
Grm1	2328.47	1183.98	2366.4	922.717	2366.2	1013.79
Abcd2	391.347	199.125	368.226	220.201	361.828	233.836
Ralyl	1061.95	552.775	970.748	521.299	1038.23	485.734
Skap2	630.618	329.175	596.94	357.246	581.695	359.505
Dscam	306.406	160.5	296.827	148.323	282.058	163.702
Dock10	1181.25	619.018	1002.48	754.157	1168.22	593.788
Dbc1	1960.82	1030.46	1837.57	1018.62	1983.17	963.167
Car10	1312.57	689.892	1261.37	569.733	1287.58	607.604
Fgf13	4710.07	2488.91	4438.81	2443.99	4356.48	2635.21
RP24-82B9.1	359.121	189.818	401.71	116.335	379.364	155.471
Nrg3	213.249	113.244	221.277	79.8057	223.489	92.6084
Sema3a	139.919	75.1301	128.107	86.8032	130.814	87.8442
Sh3rf3	219.138	117.913	199.411	123.752	198.592	123.424
B3galt2	673.944	362.714	640.836	457.579	682.333	373.643
Zmat4	508.976	277.63	492.427	265.32	512.29	256.222
Nrcam	3878.26	2137.01	3965.79	1929.21	3823.12	2108.51
Gria4	1560.21	861.422	1471.44	907.301	1534.94	863.194
Chd7	3418.11	1889.79	3468.35	1696.71	3300.01	2002.13
Runx1t1	1148.23	638.937	1080.35	666.434	1067.99	650.937
Plcxd3	896.924	499.596	798.722	519.318	757.745	528.493
Bai3	3465.68	1937.02	3381.38	1902.51	3534.25	1802.93
Kcnq5	1571.63	879.214	1623.51	690.879	1600.26	745.096
4933400F03Rik	779.982	436.364	761.202	463.965	822.123	385.687
Cdh7	858.628	485.791	745.264	592.714	822.666	490.923
Nova1	2093.95	1194.51	2038.05	1290.51	1963.22	1345.42
Zfpm2	6013.19	3462.16	6261.11	2453.63	6040.19	3011.78
Kcnab1	394.479	233.086	365.259	239.317	370.506	241.562
Adarb2	203.09	120.01	202.006	125.516	207.524	115.199
Camk2d	1173.44	698.663	1162.7	668.961	1164.88	648.771
Slc4a4	1000.92	598.733	988.675	504.236	989.183	524.788
Cdkl5	3324.49	1988.96	3146.36	2113.85	3265.56	1909.78
3110082D06Rik	784.973	472.515	732.025	576.067	811.061	448.73
Negr1	1934.07	1176.59	1889.69	1089.96	1949.08	1068.85
Sox5	226.216	138.665	228.526	122.404	216.607	137.355
Pid1	862.932	532.609	882.404	416.875	882.675	443.851
Man2a1	771.282	476.934	758.225	439.915	684.671	543.141
Ank2	3046.39	1904.31	3079.42	1617.96	3030	1672.6
Cited2	4214.46	2636.15	3895.88	2702.43	4081.9	2539.04
Plcl1	383.666	240.108	381.496	221.55	389.337	225.596
Adam23	526.4	329.876	488.108	391.368	513.472	327.677
Cadm3	3049.79	1915.16	2878.53	2144.74	3181.43	1788.86
Cacna2d1	1756.77	1105.77	1850.29	846.77	1827.04	990.619
Amph	7163.7	4544.4	6655.75	4468.75	7035.88	4273.16
Dlg2	1583.35	1007.67	1578.12	878.085	1585.01	909.302
St18	4876.18	3124.64	4626.46	3502.31	4621.53	3499.94
Khdrbs2	424.459	272.406	428.176	263.71	430.82	255.076
Lrrc4c	145.616	95.1902	147.556	87.1439	150.741	83.6029
Psd3	1314.83	868.241	1197.73	886.443	1315.73	771.88
Syne1	549.07	365.051	508.206	375.823	535.135	326.469
Cask	2320.04	1548.23	2422.9	1392.06	2363.33	1496.08
Bach2	2478.32	1658.65	2473.77	1520.24	2313.5	1638.62
Peli2	3575.77	2399.58	3579.48	2521.91	3563.37	2350.5
Dpp6	1959.06	1317.47	2088.43	969.739	2085.96	1049.3
Rims1	1668.4	1123.77	1546.24	1094.58	1657.63	967.929
Cnksr3	1805.32	1218.36	1571.84	1360.32	1724.62	1203.65
Nrxn1	2524.51	1708.55	2633.63	1440.68	2596.28	1554.54
Pak1	2877.39	1959.8	2756.86	1939.22	3022.36	1691.39
Nrxn3	1267.18	867.12	1402.9	571.487	1335.44	686.572
Ptprd	1392.84	957.076	1457.59	804.426	1362.39	989.323
Reln	12008.8	8366.95	13082.1	6452.55	12318.5	7666.56
Sema6a	1009.3	704.739	1057.84	658.166	1044.66	629.938
Cadps	5786.77	4055.88	5684.76	3814.1	5770.8	3756.34
Pvrl3	2369.6	1663.41	2409.98	1587.24	2409.82	1557.07
Usp29	718.583	507.888	744.298	483.996	790.212	426.192
Rps6ka3	2789.4	1975.73	2692.57	2105.18	2889.44	1860.82
Snx32	529.508	375.096	510.707	350.168	618.144	288.593
Sema4g	900.204	638.005	856.986	656.877	905.853	569.477
Nbea	4153.06	2946.57	4531.55	2214.01	4342.05	2558.48
Galnt7	720.514	515.032	681.167	575.373	690.381	567.631
Gipc2	125.61	89.7905	132.107	82.9851	125.949	91.3459
Prdm8	9596.91	6865.25	9140.96	7710.74	9851.07	6785.77
8430419K02Rik	272.336	195.011	333.234	143.533	287.276	187.58
Lzts1	1669.55	1196.82	1570.36	1344.25	1605.28	1200.54
Lpcat1	1851.77	1327.47	1701.14	1577.07	1950.86	1376.09
Jph1	396.125	284.016	381.761	292.707	385.787	281.56
Rps6ka5	1055.54	758.88	1006.02	817.966	1073.15	724.656
Ctnnd2	3393.14	2442.33	3633.98	1884.21	3526.11	2080.64
Gria2	2331.47	1685.59	2153.94	1792.47	2492.21	1525.2
Meis1	1120.78	811.778	1135.2	737.793	1078.56	844.059
Ext1	826.041	601.032	817.453	548.753	807.96	594.849
St8sia4	584.298	426.069	597.506	422.514	594.094	387.836
Inpp4a	761.233	555.925	733.849	550.12	750.125	502.947
Apba1	578.747	423.753	538.573	435.609	536.886	398.001
Lrsam1	444.66	325.971	415.827	340.897	451.283	291.507
Cacna1e	1808	1326.64	1998.93	979.527	2020.82	969.751
Endou	101.678	74.8134	102.208	78.0204	112.019	68.5818
Gabra2	1345.23	990.222	1390.94	954.349	1533.48	777.171
Ppfia2	2057.46	1514.67	2099.69	1366.22	2199.9	1244.57
Sh3gl2	6244.33	4600.97	6741.54	3907.79	6755.96	3873.05
Cntn1	6154.83	4540.67	6244.98	3924.01	6454.23	3729.84
Dner	12973.9	9580.88	13498.3	8619.07	13749.9	8478.79
Herc3	411.024	303.675	405.184	307.697	407.751	299.046
Mab21l1	6778.68	5021.4	6995.94	4717.6	7091.42	4842.84
Arhgef7	3229.47	2396.38	3060.37	2442.75	3260.15	2180.93
Cntnap4	739.942	549.523	746.716	505.446	792.778	459.14
9330159F19Rik	1506.07	1124	1457.22	1233.48	1534.71	1083.63
Sorbs1	1874.09	1400.55	1940.13	1366.91	1887.25	1389.42
Cplx1	4099.77	3080.54	4031.09	3026.27	4274.69	2755.03
Zfp521	5615.15	4223.83	6536.96	2784.6	6110.83	3538.07
Arid1b	2423.62	1823.32	2566.59	1704.58	2341.54	1840.64
Ppp3ca	6430.48	4868.22	7257.18	3542.63	6972.41	4180.07
Tecpr1	525.778	399.401	523.051	391.192	563.353	360.716
Tmem198	586.52	447.04	593.264	455.844	628.446	432.951
Pcdhb17	1350.21	1035.91	1350.4	1002.34	1450.34	895.955
Tnik	2238.08	1719.36	2509.63	1310.15	2507.72	1364.12
Nagk	1230.83	948.211	1215.29	971.769	1338.56	808.195
Nhsl1	1094.82	848.92	1076.32	859.35	1073.24	815.187
Tanc2	1351.48	1048.66	1266.82	997.297	1325.51	887.106
Ntn4	2284.68	1774.03	2291.58	1872.31	2300.11	1746.31
Pak7	743.915	577.727	720.786	581.823	748.356	531.186
Manea	2001.87	1556.86	2006.76	1612.81	1908.27	1615.85
Trp53inp2	3335.61	2601.96	3414.1	2470.31	3189.6	2557.07
Sri	799.887	625.221	835.747	572.605	827.618	590.933
Fam190a	691.39	540.802	749.373	458.195	753.42	441.169
6330403K07Rik	4340.81	3396.81	4443.47	3549.32	5037.65	2630.74
BC002230	875.677	690.44	882.175	677.433	966.108	631.708
Zfp775	387.353	305.568	399.508	305.808	398.104	302.586
Gnao1	1614.67	1274.21	1526.28	1242.11	1604.93	1106.78
Adam22	1032.17	815.698	1031.31	770.06	1063.99	716.595
Sertad3	509.815	404.264	513.891	403.41	523.996	402.538
Pkp4	2984.07	2375.28	2970.16	2154.72	2989.11	2236.24
Gpm6b	8316.83	6667	8208.18	6834.71	8289.37	6850.92
Dgkd	722.121	579.693	695.94	621.343	723.072	542.769
Gpm6a	23256.2	18701.9	23381.6	18443.4	23984.8	17805.3
Mmp24	1540.68	1242.48	1496.52	1244.96	1589.51	1100.48
1110012J17Rik	1737	1401.35	1716.6	1379.97	1748.22	1336.69
Pogk	725.086	585.422	699.191	608.857	724.546	576.175
Mapkbp1	925.958	749.612	942.444	719.364	1020.43	625.215
Vopp1	3330.93	2696.61	3344.33	2863.22	3519.56	2574.88
Zfp697	380.47	310.778	372.904	311.419	375.403	287.591
Magee1	3309	2703.01	3182.84	2760.55	3461.3	2391.65
Csnk1g1	1617.33	1324.92	1571.16	1281.2	1634.31	1182.11
Tex2	1296.92	1066.5	1245.05	1097.57	1325.77	954.981
Mtap4	1543.79	1269.57	1532.19	1311.12	1508.37	1210.01
Wdr7	3343.06	2757.83	3230.65	2701.03	3368.45	2448.06
Cog1	1377.84	1137.25	1445.18	1124.3	1427.68	1138.16
Itsn1	1710.56	1420.88	1766.79	1362.66	1800	1303.24
Ptprg	758.712	633.142	791.326	516.722	728.502	623.416
Mtap6	822.315	689.453	824.759	666.739	843.82	606.933
Rap2a	1154.17	969.496	1193.49	930.341	1192.94	899.335
Nol4	2252.84	1895.08	2366.13	1755.96	2369.37	1716.34
2610524H06Rik	608.68	512.93	612.011	532.381	640.805	480.818
Scg3	7590.95	6424.7	7737.06	6137.51	7773.6	5989.56
Hsdl2	689.841	584.502	700.111	587.004	682.329	578.378
Prkce	1876.39	1592.2	1890.97	1325.33	1970.33	1337.43
Dip2c	2592.21	2227.29	2591.29	2081.56	2647.43	1993.78
Irgq	776.877	668.455	783.479	664.28	802.163	609.469
Ap1s2	2322.92	2001.96	2307.45	2085.51	2355.73	2011.44
Celf4	6405.49	5522.36	6867.54	4433.87	7283.3	4251.07
Riok3	3408	2950.86	3279.2	3018.92	3482.18	2819.69
1110021L09Rik	872.642	757.234	933.298	682.512	949.715	656.138
Rapgef2	3698.51	3210.11	3812.18	2892.76	3770.43	3009.59
Sv2b	4737.41	4135.21	4820.75	3852.54	5074.89	3523.16
Btbd3	8944.12	7829.08	9558.52	6901.08	9920.71	6384.7
Ubqln2	6687.94	5876	6591.88	6073.51	6685.05	5872.18
Gm715	134.713	118.967	135.556	119.149	141.161	107.762
Egln2	1470.27	1301.76	1466.34	1277.26	1568.43	1259.83
Acot8	472.707	419.367	471.505	407.796	479.371	412.683
Rab10	5279.92	4692.66	5278.88	4734.81	5529.51	4448.17
Dnajc14	1102.3	983.24	1112.5	972.75	1113.17	978.143
Ube2e2	3188.64	2862.06	3424.78	2658.24	3449.92	2524.09
Ccng2	4892.46	4451.26	5044.69	4330.87	5251.13	4141.06
Stam2	426.204	388.091	425.75	382.617	445.106	367.364
Zranb1	1552.41	1417.85	1565.59	1357.27	1610.02	1281.87
Atxn7l3b	5337.56	4936.94	5332.71	4968.19	5533.74	4675.55
Naa35	1620.58	1503.06	1635.14	1530.64	1639.71	1501.53
